# Supplementary material for: Key Roles of Dipterocarpaceae, Bark Type Diversity and Tree Size in Lowland Rainforests of Northeast Borneo—Using Functional Traits of Lichens to Distinguish Plots of Old Growth and Regenerating Logged Forests
Source: Microorganisms. 2021 Mar 5;9(3):541. doi: 10.3390/microorganisms9030541 (PMC7999027; doi:10.3390/microorganisms9030541)
Supplement: Supplementary file 1 [file microorganisms-09-00541-s001.zip]

Archive with 14 entries (14 files):
- Figure_S1_Functional Traits of Trees_per site_boxplots.pdf
- __MACOSX/._Figure_S1_Functional Traits of Trees_per site_boxplots.pdf
- Table S1_Frequency data for_Taxonomic Groups.xlsx
- __MACOSX/._Table S1_Frequency data for_Taxonomic Groups.xlsx
- Table S2_Frequency data for Functional Groups.xlsx
- __MACOSX/._Table S2_Frequency data for Functional Groups.xlsx
- Table S3_Functional_Traits_Matrix.xlsx
- __MACOSX/._Table S3_Functional_Traits_Matrix.xlsx
- Table S4_Tree_data.xlsx
- __MACOSX/._Table S4_Tree_data.xlsx
- Table S5_PERANOVAs of site effects on tree traits.docx
- __MACOSX/._Table S5_PERANOVAs of site effects on tree traits.docx
- Table S6_Indicator_Value_Analyses_Results.docx
- __MACOSX/._Table S6_Indicator_Value_Analyses_Results.docx
