# Supplementary material for: Key Roles of Dipterocarpaceae, Bark Type Diversity and Tree Size in Lowland Rainforests of Northeast Borneo—Using Functional Traits of Lichens to Distinguish Plots of Old Growth and Regenerating Logged Forests
Source: Microorganisms. 2021 Mar 5;9(3):541. doi: 10.3390/microorganisms9030541 (PMC7999027; doi:10.3390/microorganisms9030541)
Supplement: Supplementary file 1 [file microorganisms-09-00541-s001.zip › Table S1_Frequency data for_Taxonomic Groups.xlsx]

## Sheet: Tabelle1
		Plot	D1	D1	D1	D1	D1	D1	D1	D1	D1	D1	D1	D1	D2	D2	D2	D2	D2	D2	D2	D2	D2	D2	D2	D2	D3	D3	D3	D3	D3	D3	D3	D3	D3	D3	D3	D3	D4	D4	D4	D4	D4	D4	D4	D4	D4	D4	D4
		Tree-Number	D11	D12	D13	D14	D15	D16	D17	D18	D19	D110	D111	D112	D21	D22	D23	D24	D25	D26	D27	D28	D29	D210	D211	D212	D31	D32	D33	D34	D35	D36	D37	D38	D39	D310	D311	D312	D41	D42	D43	D44	D45	D46	D47	D48	D49	D410	D411
Taxon or Taxon-group	Abbreviation for figures
Arthonia s.lat.	ArA		1		2		11	11
Cryptothecia	ArC
Herpothallon	ArH		6		5		15	1	13	11						10					12	11								3		10		17	4	1			5		3	9	3	2	1		8
Tylophoron	ArT									7																			4
Catarraphia	CaT		1									1																				2				1				4	3
Coccocarpia	CoC		2		1						1	1											10		2			3
Coenogonium	CoeN															1					1						1			1
Leptogium	CoL		4								1												5				3
Sclerophora	CnS					1																							1
Graphidaceae (lirellate taxa)	Gr-li																			7							2	7	1			1				1		6			4					1	3	10
Graphidaceae (thelotremoid taxa)	Gr-th				9			1	12				14		12		2			3								1											1		1				7			5	5
Gyalecta	GyL															1					1															2
Malmidea	MaM																															1												1
Myeloconis	MyL
Micarea s.lat.	PiM													1							2			3									3				9									1	5
Porina	PoR		14	6	7		12	4	3	4	11	11			3	10			13	5	1		3		20	1	11	1		7	5	11	3	12	4	12	10	14		1	14	5	4	8	5		4	3	6
Pyrenulaceae (Anthracothecium & Pyrenula) & Monoblastiaceae (Anisomeridium)	PyP		7		2																									1						3												2
Bacidia	BaC					3																																			3
Eschatagonia	R-Es		2	3	9		15	10	1	4	1	7			1		5		2	3	1			2	1	18		8	3		2	4		4	6	4			1	8	12	8			13		8		1
Flakea	VeFl			1
Phyllopsora & Krogia	R-Py			1						3	1	7							2	1	5		1	1			6	8				8	2	4		7				3	5	6	7					5	1
Biatora	RoBi		1									1																10				3				1
Dichosporidium	RoDi																				1
Melanophloea	ThM		1					2						2															2
Trypethelium	TryP
Caliciaceae	CaL					2					1																5		4																	1
Physcidia	R-Ph																			5
Opegrapha	RoO																																		2
Sarcographa	GrS																																																5
Gyalideopsis	GoGy
Lecidea s.lat.	LecD
Psoroglaena	VePs
Sporacestra	R-Sp
Letrouitia	LeT
Chrysothrix	ChR
Parmeliella	PmL
Unidentified sterile crusts	UiC
[truncated: 217 more columns]
