# Supplementary material for: Key Roles of Dipterocarpaceae, Bark Type Diversity and Tree Size in Lowland Rainforests of Northeast Borneo—Using Functional Traits of Lichens to Distinguish Plots of Old Growth and Regenerating Logged Forests
Source: Microorganisms. 2021 Mar 5;9(3):541. doi: 10.3390/microorganisms9030541 (PMC7999027; doi:10.3390/microorganisms9030541)
Supplement: Supplementary file 1 [file microorganisms-09-00541-s001.zip › Table S2_Frequency data for Functional Groups.xlsx]

## Sheet: Tabelle1
		Plot	D1	D1	D1	D1	D1	D1	D1	D1	D1	D1	D1	D1	D2	D2	D2	D2	D2	D2	D2	D2	D2	D2	D2	D2	D3	D3	D3	D3	D3	D3	D3	D3	D3	D3	D3	D3	D4	D4	D4	D4	D4	D4	D4	D4	D4	D4	D4
		Tree-Number	D11	D12	D13	D14	D15	D16	D17	D18	D19	D110	D111	D112	D21	D22	D23	D24	D25	D26	D27	D28	D29	D210	D211	D212	D31	D32	D33	D34	D35	D36	D37	D38	D39	D310	D311	D312	D41	D42	D43	D44	D45	D46	D47	D48	D49	D410	D411
Morphological groups (defined by specific combinations of functional traits)	Abbreviation for figures
crustose-squamulose with green to orange (Chlorophyta) photobiont, apothecia and hypothallus	cata		1									1																				3				1				4	3
crustose with apothecia with distinct rim (exciple)	crapo		1			3								1		2					4			3			1	10		1		1	3				9							1		1	5
crustose with flat - flecklike - rimless apothecia (arthonioid)	crapr		1		2		11	11
crustose with byssoid thallus and apothecia	crbya										1								1	1	5		1	1				8				3		4		5					4	4	6
crustose with byssoid thallus sterile, with pseudisidia	crbysp		6		5		15	1	13	11						10					12	11								3		10		17	4	1			5		3	9	3	2	1		8
crustose byssoid, sterile and without pseudisidia	crbys		3		3	3	3	6			1		2		1		7	1	7	6									4	6	12	4			12	3	1									4		1	1
crustose byssoid with fruiting bodies in a light coloured stroma	crbyt																				1
crustose with lirellate apothecia	crlir																			7							2	7	1			1			2	1		6			4					1	3	10
crustose mazaedioid with stalked (pinhead) fruitingbodies	crmzp					3					1																5		5																	1
crustose mazaedioid with sessile fruitingbodies	crmzs									7																			4
crustose perithecioid with dark brown fruiting body	crpeb		8		2			2						2															2	1						3												2
crustose perithecioid with thalline covering	crpen		14		7		12	4	3	4	11	11			3	10			13	5	1		3		20	1	11	1		7	5	11	3	12	4	12	10	14		1	14	5	4	8	5		4	3	6
crustose sterile with bright exposed pigments	crsco
crustose with stroma containing lirelloid substructres	crsli																																																5
crustose with stroma containing carbonised perithecioid substructres	crspe
crustose sterile without brightly coloured exposed pigments	crstd		12	1	2				7	1	1	2	2	1		3				2		12	1			1	3	1	3		3	1	7		5	2	1	2	12	1	4	2		1	3	5		1	1
crustose sterile without cortex, with fimbriate margin	crstlf
crustose with thelotremoid apothecia	crthe				9			1	12				14		12		2			3								1											1		1				7			5	5
foliose with bluegreen to brown (Cyanobacteria) photobiont and brittle texture when dry, swelling alot when wet	focyb		4								1												5				3
foliose with green (Chlorophyta) photobiont	focyr		2		1						1	1											10		2			3
foliose with green (Chlorophyta) photobiont	fochl																			5
fruticose-filamentose (e.g. Coenogonium linkii-like)	frfil
squamulose with bluegreen to brown (Cyanabacteria) photobiont	sqcya
squamulose with green to orange (Chlorophyta) photobiont, without hypothallus	sqhya		2	4	9		15	10	1	4	1	7			1		5		2	3	1			2	1	18		8	3		2	4		4	6	4			1	8	12	8			13		8		1
squamulose with green to orange (Chlorophyta) photobiont and hypothallus	sqhyp									3		6							1								6					5	2			2				3	1	2	1					5	1
[truncated: 217 more columns]
