# Supplementary material for: Key Roles of Dipterocarpaceae, Bark Type Diversity and Tree Size in Lowland Rainforests of Northeast Borneo—Using Functional Traits of Lichens to Distinguish Plots of Old Growth and Regenerating Logged Forests
Source: Microorganisms. 2021 Mar 5;9(3):541. doi: 10.3390/microorganisms9030541 (PMC7999027; doi:10.3390/microorganisms9030541)
Supplement: Supplementary file 1 [file microorganisms-09-00541-s001.zip › Table S3_Functional_Traits_Matrix.xlsx]

## Sheet: Tabelle1
										Functional Trait class 1	Functional Trait class 2	Functional Trait class 3	Functional Trait class 4	Functional Trait class 5	Functional Trait class 6	Functional Trait class 7	Functional Trait class 8	Functional Trait class 9	Functional Trait class 10
corresponding taxa and taxa groups	abbreviation for figures	Morphological group (based on functional trait combinations)								growth type (1=crust, 2 =squamulose, 3=foliose, 4=filamentuous)	thallus with exposed bright yellow or orange pigments	photobiont (0= unknown Chlorophyta, 1= Nostoc, 2= Rhizonema, 3=Trentepohliaceae)	sexual dispersal (0= no fruiting bodies, 1=apo with margin, 2=apo without margin, 3=lirellae, 4=thelotremoid apothecia, 5= carbonized perithecia, 6= non carbonized perithecia, 7=light coloured stroma, , 8=dark, partly melanized stroma, 9=lirellae in stroma)	Fruiting body with stalk (0=no, 1=yes)	Mazaedia (0=no, 1=yes)	vegetative dispersal (0= no, 1=soredia/isidia/pseudisidia, 2=thallus fragments)	thallus structure byssoid (0=no, 1=yes)	fimbriate prothallus present (0=no, 1=yes)	hypothallus present (0=no, 1=yes)
Catarraphia	cata	crustose-squamulose with green to orange (Chlorophyta) photobiont, apothecia and hypothallus								1	0	0	1	0	0	0	0	1	1
Bacidia, Biatora, Coenogonium p.p. (crustose taxa), Gyalecta, Gyalideopsis, Lecidea (s.lat.), Letrouitia, Malmidea, Micarea, Sporacestra	crapo	crustose with apothecia with distinct rim (exciple)								1	0	0	1	0	0	0	0	0	0
Arthonia (s.lat.)	crapr	crustose with flat - flecklike - rimless apothecia (arthonioid)								1	0	0	2	0	0	0	0	0	0
Phyllopsora gossypina	crbya	crustose with byssoid thallus and apothecia								1	0	0	1	0	0	0	1	0	0
Herpothallon p.p. (with pseudisidia)	crbysp	crustose with byssoid thallus sterile, with pseudisidia								1	0	3	0	0	0	1	1	0	0
Herpothallon p.p. (without pseudisidia)	crbys	crustose byssoid, sterile and without pseudisidia								1	0	3	0	0	0	0	1	0	0
Dichosporidium	crbyt	crustose byssoid with fruiting bodies in a light coloured stroma								1	0	3	7	0	0	0	1	1	0
Graphidaceae with lirellae and Opegraphaceae (Opegrapha)	crlir	crustose with lirellate apothecia								1	0	3	3	0	0	0	0	0	0
Sclerophora, Caliciaceae 1 (golden-yellow mazaedia), Caliciacceae 2 (green mazaedia)	crmzp	crustose mazaedioid with stalked (pinhead) fruitingbodies								1	0	0	1	1	1	0	0	0	0
Tylophoron	crmzs	crustose mazaedioid with sessile fruitingbodies								1	0	0	1	0	1	0	0	0	0
Anthracothecium, Pyrenula, Anisomeridium	crpeb	crustose perithecioid with dark brown fruiting body								1	0	3	5	0	0	0	0	0	0
Melanophloea, Porina, Psoroglaena	crpen	crustose perithecioid with thalline covering								1	0	3	6	0	0	0	0	0	0
Chrysothrix, Myeloconis	crsco	crustose sterile with bright exposed pigments								1	1	0	0	0	0	1	0	0	0
Sarcographa	crsli	crustose with stroma containing lirelloid substructres								1	0	3	9	0	0	0	0	0	0
Trypethelium	crspe	crustose with stroma containing carbonised perithecioid substructres								1	0	0	8	0	0	0	0	0	0
sterile crusts without exposed pigments	crstd	crustose sterile without brightly coloured exposed pigments								1	0	0	0	0	0	0	0	0	0
Cryptothecia	crstlf	crustose sterile without cortex, with fimbriate margin								1	0	3	0	0	0	0	1	1	0
Graphidaceae with thelotremoid fruiting bodies	crthe	crustose with thelotremoid apothecia								1	0	3	4	0	0	0	0	0	0
Leptogium	focyb	foliose with bluegreen to brwon (Cyanobacteria) photobiont and brittle texture when dry, swelling alot when wet								3	0	1	0	0	0	1	0	0	0
Coccocarpia	focyr	foliose with green (Chlorophyta) photobiont								3	0	2	1	0	0	1	0	0	0
Physcidia	fochl	foliose with green (Chlorophyta) photobiont								1	0	0	0	0	0	1	0	0	0
Coenogonium p.p. with fruticose-filamentuous thalli (C. leprieurii-like)	frfil	fruticose-filamentose (e.g. Coenogonium linkii-like)								4	0	3	0	0	0	0	0	0	0
Parmeliella	sqcya	squamulose with bluegreen to brown (Cyanabacteria) photobiont								2	0	1	1	0	0	0	0	0	0
Eschatagonia, Flakea	sqhya	squamulose with green to orange (Chlorophyta) photobiont, without hypothallus								2	0	0	0	0	0	1	0	0	0
Phyllopsora p.p. (except P. gossypina), Krogia	sqhyp	squamulose with green to orange (Chlorophyta) photobiont and hypothallus								2	0	0	1	0	0	1	0	0	1
