# Supplementary material for: Key Roles of Dipterocarpaceae, Bark Type Diversity and Tree Size in Lowland Rainforests of Northeast Borneo—Using Functional Traits of Lichens to Distinguish Plots of Old Growth and Regenerating Logged Forests
Source: Microorganisms. 2021 Mar 5;9(3):541. doi: 10.3390/microorganisms9030541 (PMC7999027; doi:10.3390/microorganisms9030541)
Supplement: Supplementary file 1 [file microorganisms-09-00541-s001.zip › Table S4_Tree_data.xlsx]

## Sheet: Tabelle1
Plot	tree ref	Family	Tree genus	species	bark type: S-smooth, C-scaly, R-ridged/rough, DR-dry ancient	buttress present -1	girth	pH (average)
D1	D11	Alangiaceae	Alangium	javanicum	S	0	55
D1	D12	Myrtaceae	Syzygium		C	0	110
D1	D13	Sapotaceae	Madhuca	kunstlerii	S	0	55
D1	D14	Dipterocarpaceae	Shorea	johorensis	C	1	420
D1	D15	Sapotaceae	Madhuca	kunstlerii	S	0	85
D1	D16	Dipterocarpaceae	Shorea	leprosula	R	0	190
D1	D17	unknown			S	0	50
D1	D18	Dipterocarpaceae	Shorea	bifolia	DR	1	400	6.12428
D1	D19	Anarcardiaceae	Buchanania	sessifolia	C	0	83
D1	D110	Myrtaceae	Aglaia		S	0	102	7.16596
D1	D111	Euphorbiaceae	Baccaurea	tetrandra	S	0	93	6.84713
D1	D112	Dipterocarpaceae	Parashorea	malanonen	C	1	400	5.29279
D2	D21	Dipterocarpaceae	Shorea		S	0	46	5.30995
D2	D22	Dipterocarpaceae			C	1	400	6.19187
D2	D23	unknown			S	0	90	5.70123
D2	D24	Dipterocarpaceae			DR	0	400	6.25988
D2	D25	Dipterocarpaceae			C	0	83	5.75352
D2	D26	Leguminoseae	Koompassia		S	0	400
D2	D27	unknown			S	0	85	4.47049
D2	D28	Dipterocarpaceae			S	0	117	6.60954
D2	D29	unknown			S	0	63	6.23754
D2	D210	Dipterocarpaceae	Shorea		DR	0	400	6.62474
D2	D211	unknown			S	0	66	5.14673
D2	D212	Dipterocarpaceae			C	0	180	6.5961
D3	D31	Dipterocarpaceae			C	0	193	6.5497
D3	D32	unknown			S	0	58	5.65738
D3	D33	Dipterocarpaceae			R	0	400	4.02713
D3	D34	unknown			S	0	65	7.16787
D3	D35	unknown			R	1	250	6.68781
D3	D36	unknown			S	0	59	5.39713
D3	D37	unknown			S	0	220	6.53497
D3	D38	unknown			S	0	52
D3	D39	unknown			S	0	160	4.78132
D3	D310	unknown			S	0	86	5.55624
D3	D311	Dipterocarpaceae			C		134
D3	D312	unknown			S	0	60	3.64713
D4	D41	Sparrmanniaceae	Microcos	crassifolia	S	0	52	6.47087
D4	D42	Dipterocarpaceae	Shorea	parvifolia	S	0	160	6.50213
D4	D43	Dipterocarpaceae	Vatica	albiramus	S	0	49	4.02713
D4	D44	Myrtaceae	Aglaia	elliptica	S	0	192	6.41988
D4	D45	Myrtaceae	Syzygium		S	0	61	6.60198
D4	D46	Lauraceae	Litsea		S	0	140	6.77405
D4	D47	Sapotaceae	Madhuca	kunstlerii	S	0	60	4.14988
D4	D48	Dipterocarpaceae	Shorea	argentifolia	C	0	400	3.65448
D4	D49	Rutaceae	Melicope	lunakenda	S	0	60	5.70083
D4	D410	Myrtaceae	Aglaia		S	0	155	5.87536
D4	D411	Euphorbiaceae	Mallotus	penangensis	S	0	52
D4	D412	Dipterocarpaceae	Shorea	parvifolia	DR	0	600	5.71815
D5	D51	Dipterocarpaceae	Shorea	parvifolia	DR	0	400	6.45068
D5	D52	Euphorbiaceae	Aporusa	odoratissima	S	0	78	6.58651
D5	D53	Lauraceae	Dehaasia		S	0	200	6.59635
D5	D54	Proteaceae	Helicia	cf. Robusta	S	0	48	5.89673
D5	D55	Dipterocarpaceae	Shorea	johorensis	C	0	400	6.8335
D5	D56	Fabaceae	Dialium	indum	S	0	65	6.50635
D5	D57	Anonaceae	Enicosanthum	grandiflorum	S	0	80	6.78532
D5	D58	Dipterocarpaceae	Shorea	johorensis	C	0	300	6.36057
D5	D59	Dipterocarpaceae	Hopea	nervosa	S	0	108	6.18684
D5	D510	Sapotaceae	Madhuca	kunstlerii	S	0	78	6.18055
D5	D511	Euphorbiaceae	Macaranga	conifera	S	0	300	5.83291
D5	D512	Auleaceae	Scorodocarrpus	bornensis	C	0	78	3.9692
D6	D61	Lauraceae			S	0	61	6.59255
D6	D62	unknown			S	0	140	6.16497
D6	D63	Sapotaceae			S	0	72	6.13831
D6	D64	Dipterocarpaceae			C	0	170	7.03946
D6	D65	unknown			S	0	62	6.21999
D6	D66	Dipterocarpaceae			S	0	144	7.01285
D6	D67	unknown			S	0	73	6.74562
D6	D68	unknown			S	0	58	6.491
D6	D69	unknown			S	0	150	6.87781
D6	D610	unknown			C	0	148
D6	D611	unknown			S	0	50	3.78214
D6	D612	unknown			S	0	190	5.54104
D7	D71	Dipterocarpaceae	Shorea		C	0	300
D7	D72	unknown			S	0	67	6.73261
D7	D73	unknown			S	0	103	6.53977
D7	D74	unknown			S	0	53	4.82083
D7	D75	unknown			S	0	133	6.84138
D7	D76	unknown			S	0	65	6.14834
D7	D77	unknown			S	0	128	6.19236
D7	D78	Dipterocarpaceae			DR	1	300
D7	D79	unknown			S	0	47	6.25069
D7	D710	Dipterocarpaceae			C	0	300	6.42316
D7	D711	unknown			R	0	76	6.35645
D7	D712	Fabaceae			S	0	300
D8	D81	Lauraceae	Dehaasia		S	0	127	7.08673
D8	D82	Myrtaceae	Aglaia	"silver leaf"	S	0	78	7.15267
D8	D83	Fagaceae	Lithocarpus		C	0	230	4.67987
D8	D84	Anonaceae	Maasia	sumatrana	S	0	63	6.39896
D8	D85	Dipterocarpaceae	Shorea	johorensis	DR	0	500	5.9195
D8	D86	not found	unknown		S	0	97	4.14358
D8	D87	Lauraceae	Litsea		S	0	160	6.71697
D8	D88	Dipterocarpaceae	Shorea	leprosula	S	0	53	6.78221
D8	D89	Myrtaceae	Syzygium		S	0	250	6.14165
D8	D810	Sapotaceae	Payena	acuminata	C	0	93	6.13596
D8	D811	Dipterocarpaceae	Shorea	parvifolia	S	0	119	5.27021
D8	D812	Dipterocarpaceae	Shorea	parvifolia	S	0	70	4.87903
M1	M11	Guttifereae	Mesua	macrantha	S	1	148	6.25
M1	M12	Ebenaceae	Diospyros		S	0	49	6.36
M1	M13	Dipterocarpaceae	Shorea	parvifolia	DR	0	300	6.21153
M1	M14	Annonaceae	Polyalthia	simmatrana	S	0	77
M1	M15	Dipterocarpaceae	Shorea	fallax	DR	0	400	3.71015
M1	M16	Euphorbiaceae	Mallotus		S	0	45	5.29622
M1	M17	Dipterocarpaceae	Shorea		DR	0	400	4.02713
M1	M18	Oleaceae	Ochanostachys	amentacea	S	0	57	6.86
M1	M19	Chrysobalanaceae	Parinari	oblongifolia	S	0	250	6.59267
M1	M110	Anarcardiaceae	Gluta		S	0	69	4.02371
M1	M111	Dipterocarpaceae	Parashores	malaanonan	S	0	270	6.79015
M1	M112	Guttiferae	Garcinia	mangostana	S	0	95	5.80587
M2	M21	Dipterocarpaceae	Parashoreaa	tomentella	R	0	300	6.67267
M2	M22	Alangiaceae	Alangium	javanicum	S	0	78	6.34469
M2	M23	Myrtaceae	Eugenia		S	0	147	6.38
M2	M24	unknown			S	0	76	4.41175
M2	M25	Dipterocarpaceae	Parashoreaa	malaanonan	S	0	175	5.98613
M2	M26	Myristicaceae	Knema	laurina	C	0	59	6.76438
M2	M27	Meliaceae	Aglaia		S	0	160	6.28359
M2	M28	Euphorbiaceae	Mallotus	penangensis	S	0	48	5.27
M2	M29	Magnoliaceae	Elmerrlija	mollis	C	0	195	6.32
M2	M210	Lauraceae	Cryptocarya	griffithiana	S	0	49	6.96896
M2	M211	Chrysobalanaceae	Parinari	oblongifolia	S	1	193
M2	M212	Lauraceae	Eusideroxylon		S	0	86	4.03651
M3	M31	Dipterocarpaceae	Vatica	dulitensis	C	0	75	6.64464
M3	M32	Dipterocarpaceae	Shorea	pauciflora	C	0	400	4.74953
M3	M33	Sterculiaceae	Pterospermum		S	0	50	6.52988
M3	M34	Leguminoseae	Koompassia	excelsa	S	1	500
M3	M35	Leguminoseae	Pterospermum		S	0	54	6.76291
M3	M36	Myrtaceae	Parashoreaa	malaanonan	DR	1	300	6.81725
M3	M37	Flacourtiaceae	Casearia	grewiaefolia	S	0	65	6.76915
M3	M38	Dipterocarpaceae	Shorea	gibbosa	DR	1	200
M3	M39	Dipterocarpaceae	Shorea	acuminatissima	S	0	63	5.12243
M3	M310	Leguminoseae	Dialium	indun	R	0	135	6.74428
M3	M311	Fagaceae	Lithocarpus		S	0	76
M3	M312	Dipterocarpaceae	Shorea	slooteri	S	0	230	6.41153
M4	M41	Myrtaceae	Eugenia		C	0	77	4.41316
M4	M42	Bombacaeae	Durio	grandiflorus	S	0	155	3.88896
M4	M43	Ulmaceae	Gironniera	nervosa	S	0	83	6.2
M4	M44	Sterculiaceae	Scaphium	macropodium	S	0	220	5.84367
M4	M45	Euphorbiaceae	Mallotus	penangensis	C	0	53	4.24
M4	M46	Dipterocarpaceae	Shorerea	johorensis	C	1	300	6.19474
M4	M47	Sterculiaceae	Scaphium	macropodum	S	0	45	6.85103
M4	M48	Dipterocarpaceae	Shorea	parvifolia	DR	0	300	4.80957
M4	M49	Lauraceae	Litsea	lancifolia	S	0	55	5.76313
M4	M410	Dipterocarpaceae	Shorea	parvifolia	DR	0	300	6.55074
M4	M411	Burseraceae	Canarium	pilosum	S	0	52
M4	M412	Sterculiaceae	Herritiera	simplicifolia	DR	0	200	3.75587
M5	M51	Dipterocarpaceae	Shorea	parvifolia	DR	0	250	4.31896
M5	M52	Myrtaceae	Eugenia		C	0	80	6.84988
M5	M53	Dipterocarpaceae	Anisoptera	costata	DR	0	300
M5	M54	Sapindaceae	Euphoria	malariensis	C	0	56
M5	M55	Oleaceae	Ochanostachys	amentacea	S	0	107	6.91474
M5	M56	Euphorbiaceae	Blumeodendron	tokbrai	S	0	70	5.06267
M5	M57	Dipterocarpaceae	Shorea	parvifolia	DR	0	300	6.51587
M5	M58	Euphorbiaceae	Dimorphocalyx	murinus	S	0	62	6.30074
M5	M59	Malvaceae	Durio	kutejenensis	C	0	500	4.31856
M5	M510	Flacourtiaceae	Hydnocarpus	bornensis	S	0	65	5.01997
M5	M511	Flacourtiaceae	Hydnocarpus	bornensis	S	0	100	5.2497
M5	M512	Myrtaceae	Eugenia		S	0	55
M6	M61	unknown			S	0	80	5.40336
M6	M62	Dipterocarpaceae	Serraya		S	0	188	6.8432
M6	M63	unknown			S	0	87	6.74438
M6	M64	unknown			S	0	72	6.04
M6	M65	Dipterocarpaceae	Serraya		C	0	300	6.45398
M6	M66	unknown			S	0	63	5.9942
M6	M67	unknown	Merbau		S	0	155	6.84189
M6	M68	unknown			S	0	85	5.77622
M6	M69	unknown			DR	1	200	6.21562
M6	M610	unknown			S	0	71	6.05697
M6	M611	Dipterocarpaceae	Serraya		DR	0	400	6.20497
M6	M612	unknown			S	0	49
M7	M71	Dipterocarpaceae	Shorea	johorensis	C	0	80	6.55622
M7	M72	Dipterocarpaceae	Parashoreaa	tomentella	S	0	188	7.43816
M7	M73	Dipterocarpaceae	Shorea	johorensis	S	0	87	7.04995
M7	M74	Euphorbiaceae	Mallotus	penangensis	S	0	72	4.40673
M7	M75	Dipterocarpaceae	Parashoreaa	tomentella	C	0	300	6.78788
M7	M76	Annonaceae	Polyalthia	sumatrana	S	0	63	6.43144
M7	M77	Dipterocarpaceae	Shorea	johorensis	S	0	155	6.99497
M7	M78	Fagaceae	Trigobalanus	verticillata	S	0	85	4.46435
M7	M79	Dipterocarpaceae	Parashoreaa	tomentella	S	1	200	6.74469
M7	M710	Dipterocarpaceae	Shorea	johorensis	C	0	400	6.77376
M7	M711	Annonaceae	Orophea	myriantha	S	0	71	5.44161
M7	M712	Tiliaceae	Microcos	crassifolia	S	0	49
M8	M81	Flacourtiaceae	Hydnocarpus	bornensis	S	0	98	6.63497
M8	M82	Ulmaceae	Gironniera	nervosa	S	0	59	5.22
M8	M83	Dipterocarpaceae	Parashoreaa	malaanonan	DR	0	300
M8	M84	Flacourtiaceae	Hydnocarpus	bornensis	R	0	60	4.40103
M8	M85	Malvaceae	Durio	grandiflorus	S	0	143	4.33928
M8	M86	Myrtaceae	Decaspermum	fruticosum	S	0	57	3.90131
M8	M87	Lauraceae	Eusideroxylon	zwageri	C	0	137	4.5273
M8	M88	Meliaceae	Aglaia	elliptica	C	0	50	6.45954
M8	M89	Lauraceae	Eusideroxylon	zwageri	C	0	100	5.27719
M8	M810	Fagaceae	Lithocarpus		S	0	50	4.8
M8	M811	Dipterocarpaceae	Shorea	argentifolia	S	0	300	3.48074
M8	M812	Myrtaceae	Eugenia		S	0	86	6.5
SA	SA1	Euphorbiaceae	Macaranga		S	0	66	4.3446
SA	SA2	Euphorbiaceae	Macaranga		S	0	59
SA	SA3	Fabaceae			S	0	135	4.70243
SA	SA4	unknown			S	0	92	4.6
SA	SA5	Euphorbiaceae	Macaranga		RS	0	78	5.97267
SA	SA6	unknown			S	0	50	6.62954
SA	SA7	Euphorbiaceae	Macaranga	"red sap"	R	0	115	5.88153
SA	SA8	Euphorbiaceae	Macaranga	"red sap"	R	0	90	5.83954
SA	SA9	unknown			S	0	82	5.80467
SA	SA10	Euphorbiaceae	Macaranga	"red sap"	S	0	86	6.00074
SA	SA11	Euphorbiaceae	Macaranga	"red sap"	S	0	82	6.47469
SA	SA12	Euphorbiaceae	Macaranga		S	0	96	5.78438
SB	SB1	unknown	? Pometia		S	0	54	6.54
SB	SB2	Dipterocarp	Serraya		S	0	40	6.67285
SB	SB3	unknown			R	0	168	3.39896
SB	SB4	Dipterocarp	Serraya		R	0	69	6.33424
SB	SB5	Dipterocarp+C231	Serraya		S	0	92	6.26117
SB	SB6	unknown			S	0	112	6.2664
SB	SB7	Dipterocarp	Serraya		R	0	48	5.96538
SB	SB8	Euphorbiaceae	Macaranga		S	0	59	6.77728
SB	SB9	unknown			S	0	59	6.60988
SB	SB10	Euphorbiaceae	Macaranga		S	0	110	6.30713
SB	SB11	unknown			S	0	95
SB	SB12	unknown			S	0	49
SC	SC1	Euphorbiaceae	Macaranga		S	0	110	6.59267
SC	SC2	Euphorbiaceae	Macaranga		S	0	47	6.73754
SC	SC3	unknown			S	0	51	6.63816
SC	SC4	unknown			S	0	58	6.95166
SC	SC5	unknown			R	0	65
SC	SC6	unknown			S	0	66	6.46995
SC	SC7	unknown			S	0	58	6.14118
SC	SC8	unknown			S	0	74
SC	SC9	unknown			S	0	98	6.12469
SC	SC10	unknown			S	0	135	7.06359
SC	SC11	unknown			S	0	50	5.61954
SC	SC12	unknown			R	0	200	6.29754
SD	SD1	Euphorbiaceae	Macaranga		S	0	42	6.55816
SD	SD2	unknown			S	0	60	6.09816
SD	SD3	Ficus?			S	0	207	6.89995
SD	SD4	unknown			S	0	52	7.05656
SD	SD5	unknown			S	0	139	6.53682
SD	SD6	unknown			S	0	89	6.96498
SD	SD7	unknown			S	0	57	6.86915
SD	SD8	unknown			S	0	50	6.58859
SD	SD9	Ficus?			S	0	135	6.63649
SD	SD10	unknown			S	0	52	7.13602
SD	SD11	unknown			S	0	125
SD	SD12	unknown			R	0	69	4.89765
SE	SE1	Euphorbiaceae	Ficus		S	0	115	6.85138
SE	SE2	Euphorbiaceae	Macaranga		S	0	85	7.06015
SE	SE3	Euphorbiaceae	Macaranga		S	0	40
SE	SE4	Euphorbiaceae	Macaranga		S	0	83	6.85954
SE	SE5	unknown			S	0	43	6.85954
SE	SE6	Euphorbiaceae	Macaranga		S	0	60	6.92243
SE	SE7	unknown			S	0	59	6.92243
SE	SE8	Euphorbiaceae	Macaranga		S	0	117	7.11987
SE	SE9	Euphorbiaceae	Macaranga		S	0	115
SE	SE10	unknown			C	0	65	5.89438
SE	SE11	unknown			C	0	40
SE	SE12	unknown			S	0	80
SF	SF1	unknown			S	0	200	6.41345
SF	SF2	Euphorbiaceae	Macaranga		S	0	60	6.88015
SF	SF3	Euphorbiaceae	Macaranga		S	0	128	4.89719
SF	SF4	Euphorbiaceae	Macaranga		S	0	250
SF	SF5	Euphorbiaceae	Macaranga		S	0	42	6.82674
SF	SF6	Euphorbiaceae	Macaranga		S	0	53	6.77673
SF	SF7	Euphorbiaceae	Macaranga		S	0	62	6.39896
SF	SF8	unknown			S	0	72	6.78358
SF	SF9	unknown			S	0	49	6.75798
SF	SF10	unknown			S	0	59	6.3936
SF	SF11	unknown	same as T8		S	0	63	6.0957
SF	SF12	unknown			S	0	117	6.49092
